# Supplementary material for: Delineating Diversity‐Based Freshwater Bioregions by Integrating Fish and Macroinvertebrates With Species Distribution Models and Spatial Clustering
Source: Ecol Evol. 2025 Dec 8;15(12):e72609. doi: 10.1002/ece3.72609 (PMC12683362; doi:10.1002/ece3.72609)
Supplement: Supplementary file 1 — Appendix S1: Hydrological network of rivers and lakes in the Yangtze River Basin. Appendix S2: Study sections of fish (black dots) and macrozoobenthos (orange dots) in the Yangtze River Basin. Appendix S3: Environmental variables prepared for species distribution models (table). Appendix S4: Scree plots and biplots in the principal component analysis of five environmental groups for fish. Appendix S5: Scree plots and biplots in principal component analysis of five environmental groups for macroinvertebrates. Appendix S6: Selecting environmental variables for each group in the MaxEnt model. Appendix S7: The relationship between cluster numbers 2 through 15 and pseudo F‐statistic. Appendix S8: UPGMA clustering and NMDS ordination. Appendix S9: Overall PERMANOVA and pairwise PERMANOVA tests based on Bray–Curtis dissimilarities among the four groups. Appendix S10: Comparison of provincial boundaries, sub‐basin boundaries, and the bioregional delineation in this study. Appendix S11: The ODMAP protocol of this study. [file ECE3-15-e72609-s001.zip]

Archive with 2 entries (2 files):
- Appendices 1-10.docx
- Appendix 11.docx
